# Supplementary material for: Adverse childhood experiences and adult inflammation: Single adversity, cumulative risk and latent class approaches
Source: Brain Behav Immun. 2020 Jul;87:820–30. doi: 10.1016/j.bbi.2020.03.017 (PMC7327510; doi:10.1016/j.bbi.2020.03.017)
Supplement: Supplementary data 2 [file mmc2.xml]

<?xml version="1.0" encoding="UTF-8" standalone="no"?><data:data><datasets><author>rebecca.lacey@ucl.ac.uk</author><type>0</type><dataset><value>1</value><reason>The authors do not have permission to share data</reason><comments/></dataset></datasets></data:data>
